# Supplementary material for: Novel PHOX2B germline mutation in childhood medulloblastoma: a case report
Source: Hered Cancer Clin Pract. 2021 Jan 19;19:12. doi: 10.1186/s13053-021-00170-5 (PMC7816394; doi:10.1186/s13053-021-00170-5)
Supplement: Supplementary file 1 — Additional file 1. [file 13053_2021_170_MOESM1_ESM.xlsx]

## Sheet: Sheet1
Sanger sequencing
Gene Number	Gene	Transcript		Exon3	Nucleic Acide Change （hg19 database）		Amino Acid Change	Reference genotype	Result
1	MSH2	NM_000251		Exon3	chr2:47637371 c.A505G (rs63750716)		p.I169V	AA	AG Heterozygous
2	MED12	NM_005120		Exon42	chrX:70360579 c.A6139G (rs748668603)		p.I2047V	AA	GG Homozygous
3	PHOX2B	NM_003924		Exon3	chr4:41747990-41748004 c.765_779del (rs761018157)		p.255_260del	GCTGCCGCCGCTGCC	- Heterozygous
Results
Gene Number	Sample	Result							genotype
1	Blood								AG Heterozygous
1	Tissue								AG Heterozygous
1	Saliva								AG Heterozygous
1	Urine								AG Heterozygous
2	Blood								GG Homozygous
2	Tissue								GG Homozygous
2	Saliva								GG Homozygous
2	Urine	Unable to detect (Low concentration)							-
3	Blood								- Heterozygous
3	Tissue								- Heterozygous
3	Saliva								- Heterozygous
3	Urine	Unable to detect (Low concentration)							-
